# Supplementary material for: Single nucleotide polymorphism profile for quantitative trait nucleotide in populations with small effective size and its impact on mapping and genomic predictions
Source: Genetics. 2024 Jun 24;227(4):iyae103. doi: 10.1093/genetics/iyae103 (PMC11304960; doi:10.1093/genetics/iyae103)
Supplement: iyae103_Supplementary_Data [file iyae103_supplementary_data.zip]

Archive with 5 entries (5 files):
- Supplemental_File_1_GENETICS-2024-307006.docx
- Supplemental_File_2_GENETICS-2024-307006.docx
- Supplemental_File_3_GENETICS-2024-307006.docx
- Supplemental_File_4_GENETICS-2024-307006.docx
- Supplemental_File_5_GENETICS-2024-307006.docx
